# Supplementary material for: Hepatic neddylation deficiency triggers fatal liver injury via inducing NF-κB-inducing kinase in mice
Source: Nat Commun. 2022 Dec 16;13:7782. doi: 10.1038/s41467-022-35525-6 (PMC9758150; doi:10.1038/s41467-022-35525-6)
Supplement: Supplementary file 4 — Source Data [file 41467_2022_35525_MOESM4_ESM.xlsx]

## Sheet: Fig 1
							Fig. 1b Growth curves in male WT and LKO mice
								Body weights (g)
							Postnatal days	WT						LKO
							8	4	4.3	3.9	3.9	4	4.4	4.7	3.6	4.2	4.2	4.4	3.1
							10	4.8	5.2	5.3	4.8	5.4	5.3	6	4.8	5.7	5.4	5.4	3.6
							12	5.9	6.2	5.8	5.7	5.8	6.1	6.6	5.5	6	5.8	5.6	4.3
							14	6.5	6.7	6.3	6.3	6	6.7	6.9	5.9	5.8	6.6	6.4	4.4
							16	6.7	7.3	6.3	6.4	6.7	7.2	6	5	5.4	6.2	6.3	4.8
							18	7.1	7.5	6	6.3	6.5	6.8	5.9	4.4	5	5.6	5.2	4.9
							20	6.8	8.3	6.8	7.5	7.1	7.3	5.5	4	5.3	5.9	5.1	4.9
							22	8	9.8	7	8.7	8.5	9.3	5.5	4	5.7	5.6	4.7	4.9
							24	10	11.3	8	9.1	8.7	9.7	5.3	4	6.3	5.2	4.7	4.9
							26	10.7	11.9	9.4	11.2	10.1	11.6	6.1	4	7.2	5.1	5.2	4.9
							28	13.1	14.2	10.6	13.4	11.5	13.6	6.5	4	8.4	5.4	6	4.9
							30	15.4	16.4	12.2	14.7	13.3	15.1	6.9	4	8.9	5.5	6.6	4.9
Fig. 1c. Survival curve in male WT and LKO mice							Fig. 1d % of liver weight /body weight at postnatal 10 and 14 days in male WT and LkO mice
Days of survival	WT	LKO					male-Liver weight (% of BW)	WT									LKO
58	0						P10	2.6004	2.79492	2.77344	2.88431	2.78125	2.51202	2.38861	2.93182	3.3871	3.8829	3.96226	3.56	2.97872	3.83471	4.81487	4.5804	4.09574	4.33892
58	0						P14	3.62649	3.37633	3.31891	3.05321	4.22509	3.47673	3.73434	3.48811		5.003	6.35926	4.82303	6.38026	5.63865	5.12983	3.50364	6.80793
58	0
58	0
58	0
58	0
17		1
22		1
36		1
58		1
58		0
58		0
Fig. 1f Plasma ALT (U/L) levels							Fig. 1g. Pathological scoring in livers of P14 male WT and LKO mice
mouse #	WT	LKO						Portal inflammation score			Lobular inflammation score				Fibrosis score based on Sirius-red staining
1	5.62044	101.679					mouse #	WT	LKO		mouse #	WT	LKO		mouse #	WT	LKO
2	7.40876	154.307					1	0	3		1	0	4		1	0	2
3	8.17518	49.8175					2	0	1		2	0	3		2	0	2
4	7.66423	131.569					3	0	1		3	0	3		3	0	1
5	13.5402	327.007					4	0	1		4	0	3		4	0	1
6	10.7299	32.7007													5	0	1
7	7.66423	138.467													6	0	1
8	11.2409	181.387
9	19.4161	246.788
10	39.3431
Plasma bilirubin levels (mg/dL)
mouse #	WT	LKO
1	0.167785	0.782998
2	0.111857	0.950783
3	0.167785	0.279642
4	0.055928	0.950783
5	0.279642	0.950783
6		0.782998
Fig. 1h-1i. qRT-PCR analysis in livers of P14 male WT and LKO mice
Genes	WT						LKO
Mouse#	1	2	3	4	5	6	1	2	3	4	5	6
Itgax	0.616691	0.443688	0.967691	0.934728	0.94123	2.09597	1.16685	3.3814	1.72025	1.70837	4.02118
Adgre1	0.390064	0.710438	2.11665	1.79226	0.521877	0.468715	0.908641	0.740608	0.490315	1.40618	1.42088
Cd68	0.785042	0.911202	1.42488	1.14937	0.77962	0.949896	4.75961	1.76032	1.97362	3.0332	3.30773
Tnf	0.424601	0.189357	2.52132	0.82598	0.729095	1.30965	0.910151	0.456656	0.972101	1.36054	1.0311	1.38432
Lgals3	0.554607	0.530174	2.11336	1.43349	0.482813	0.885483	6.96217	7.03493	5.91565	4.7553	1.43349	22.6987
Ccl2	0.344266	0.280602	2.33205	0.518206	0.295575	2.22931	5.21113	8.09256	12.7427	2.1311	11.4446
Cxcl14	1.26656	0.821261	0.429555	0.940118	1.4752	1.06874	126.318	283.246	176.792	91.8313	99.451
Genotype	WT						LKO
Mouse#	1	2	3	4	5	6	1	2	3	4	5	6
Ccn2	0.605041	1.23123	0.739748	1.52109	1.09059	0.812312	6.68119	1.14085	3.0003	1.95221	5.31513
Acta2	0.805529	1.29505	1.25528	0.971313	0.143389	1.52945	1.19583	3.81851	1.63922	2.54561	3.2671	2.70009
Col1a1	1.26242	0.838677	0.705241	1.34368	0.561045	1.28894	1.9229	4.42656	1.2537	1.6775	0.874292	2.30727
Col3a1	0.84543	0.57346	1.39258	1.2464	1.33585	0.60616	0.93807	2.29384	1.39258	1.45115	3.48145	1.32663
Fig. 1j. Liver hydroproxiline contents in P14 liver of male WT and LKO mice
	Hydroproxiline (ug/g liver)
mouse #	WT	LKO
1	131.63	158.361
2	120.513	186.46
3	167.08	110.462
4	130.805	235.516
5	99.789	73.4146
6	64.3542	229.585
7	102.391	167.283
8	46.075	102
9	143.697	195.658

## Sheet: Fig. 2
								Fig. 2b (right): Liver weights as presented as % of body weights at Day 21 and 24 post AAV-TBG-GFP or AAV-TBG-Cre virus injection in male Nae1 floxed mice																					Fig. 2d. Survival curves in AAV-TBG-GFP or AAV-TBG-Cre virus injected male Nae1 floxed mice
									AAV-GFP							AAV-Cre														Survival days	AAV-GFP	AAV-Cre
								Mouse#	1	2	3	4	5	6	7	1	2	3	4	5	6	7								60
								D21	4.00433	3.7127	4.52227	3.92361	3.86354	3.83481		5.7776	7.35513	5.75433	6.30165	7.14818	6.5397									30	0
								D24	5.52651	4.6159	6.14698	5.5756	3.61702			9.10788	8.44156	9.0947	8.14239	5.55115										30	0
																														30	0
																														30	0
																														30	0
								Fig. 2c (left): Plasma ALT levels (U/L) at Day 21 and 24 post AAV-TBG-GFP or AAV-TBG-Cre virus injection in male Nae1 floxed mice																						40	0
									AAV-GFP							AAV-Cre														25		1
								Mouse#	1	2	3	4	5	6	7	1	2	3	4	5	6	7								25		1
								D21	15.3285	13.2847	18.3942	10.219	18.3942			106.277	185.985	311.679	334.671	234.015										28		1
								D24	15.3285	42.9197	24.5255	14.3066	21.4598			242.701	472.628	173.723	301.46	403.65										28		1
																														30		1
								Fig. 2c (right): Plasma Bilirubin levels (mg/dL) at Day 21 and 24 post AAV-TBG-GFP or AAV-TBG-Cre virus injection in male Nae1 floxed mice																					Fig. 2e. Pathological scores in D24 AAV-TBG-GFP or AAV-TBG-Cre injected male mice baed on H&E staining or Sirius-red staining
									AAV-GFP							AAV-Cre
								Mouse#	1	2	3	4	5	6	7	1	2	3	4	5	6	7								AAV-GFP				AAV-Cre
								D21	0.031983	0.085288	0.053305	0.074627	0.063966			0.149254	0.063966	0.085288	0.095949	0.085288									mouse#	1	2	3	4	1	2	3	4
								D24	0.053305	0.10661	0.053305	0.042644	0.053305			1.33262	0.415778	1.05544	2.33475	1.07676									Portal inflam	0	0	0	0	2.83	2	1	1
																													Lobular inflam	0	0	0	0	2.83	2	3	3
																													Fibrosis	0	0	0	0	2	3	1	1
Fig. 2f. RT-PCCR analysis of inflammatory and fibrotic genes in D24 livers of AAV-GFP and AAV-Cre injected mice																Fig. 2g	Hydroxyproline contents in livers of D24 GFP and Cre mice
	AAV-GFP					AAV-Cre											mouse #	GFP	Cre
Mouse#	1	2	3	4	5	1	2	3	4	5							1	171.097	197.3
Itgax	1.33781	0.584339	0.768372	1.17274	1.13672	2.22665		5.38847	4.69094	3.44589							2	159.139	297.842
Adgre1	0.476185	1.00319	1.70479	0.510362	1.30549	2.06278	1.63534	2.12814	5.53887	2.87705							3	118.35	326.069
Lgals3	0.930279	0.269945	1.2708	0.892383	1.63664	3.58192	6.47884	8.66821	15.9528	4.99587							4	117.409	202.016
Cd68	0.818244	0.541714	1.44453	0.673898	1.52161	1.56188	2.51508	3.68229	5.03015	3.44762							5	176.964	252.105
Ccl2	0.932203	0.941946	1.5249	0.173585	1.42772	49.8222	110.562	137.541	21.6864	76.8363							6	198.079	269.435
Tnf	1.25811	1.15253	1.10175	0.332125	0.855476	1.83375	1.59085	3.11622	2.26545	2.27332							7	261.925	279.622
Cxcl14	0.608724	0.804928	1.6863	0.775856	1.12417	3.60216	6.51543	5.91288	11.344	7.88363							8	175.161	172.729
Ccn2	1.19128	0.805253	0.518536	1.28122	1.20373	16.4785	45.9666	38.7874	11.3334	29.5998							9	188.947
Acta2	1.20335	1.51788	0.627226	0.540384	1.11115	2.30866	2.18413	1.92791	4.49106	2.269							10	201.867
Col1a2	1.316	1.07263	0.644458	0.717553	1.24933	5.41199	6.21674	3.43702	4.21683	20.2684
Col4a1	1.61652	0.373167	0.604114	0.691544	1.71462	8.53205	13.2957	7.29998	5.90891	13.5282
Col6a1	1.73682	1.69519	0.335981	0.567012	0.665011	4.94664	5.08571	3.5837	4.5835	12.9192

## Sheet: Fig. 3
Fig. 3a. Evans blue area in livers of D24 AAV-GFP and AAV-Cre injected male mice										Fig. 3d Gene expression in D24 livers of AAV-TBG-GFP or AAV-TBG-Cre-injected male mice
Mouse#	GFP	Cre									AAV-GFP					AAV-Cre
1	0.543667	6.80467								mouse#	1	2	3	4	5	1	2	3	4	5
2	0.853	3.731								C/ebpa	0.967678	1.27244	1.31276	0.50264	0.944484	0.262902	0.67017	0.171657	0.262902	0.202725
3	1.28567	3.48933								Alb	0.980705	1.1542	0.738101	0.4254	1.7016	0.100265	0.067074	0.084021	0.105982	0.090678
										Hnf4a	1.17976	1.31358	0.355643	0.625681	1.39813	0.24974	0.469273	0.240399	0.212937	0.143936
Fig. 3b. % of TUNEL+ cells in livers of D24 AAV-GFP and AAV-Cre injected male mice										Esrp2	0.714051	0.496236	0.572005	1.20505	2.01265	0.424577	0.584024	0.246404	0.24898	0.383979
										Cd34	0.781084	2.02588	0.675276	0.447063	1.0707	2.25566	4.38796	2.18639	3.98216	5.34633
mouse#	AAV-GFP	AAV-Cre								Sox9	0.898497	1.04289	0.59691	0.683298	1.77841	5.18947	7.59782	1.81578	5.37247	3.60647
1	0.142306	3.4762								Krt19	0.271254	2.51876	0.60195	0.563589	1.04443	1.13896		6.33224	4.46208	12.4901
2	0.045045	3.41236								Opn	1.18868	1.4383	0.697062	0.630409	1.04562	3.33887	15.9929	10.4422	9.84478	7.75087
3	0.044178	4.78033								Pkm	0.722115	1.80913	0.742416	0.402009	1.32437	6.23461	16.9158	16.0589	9.64847	26.0877
4	0.156191	4.42012
5	0.134246	3.62867
										Fig. 3f % of Ki67+ cells in D24 livers of AAV-GFP and AAV-Cre mice
										mouse#	GFP	Cre
										1	1.68469	9.54656
										2	1.71588	9.71971
										3	0.989182	9.77822
										Fig. 3f % of Albumin+/Ki67+ cells in D24 livers of AAV-GFP and AAV-Cre mice
										mouse#	GFP	Cre
										1	0.920155	1.16772
										2	0.665134	1.36567
										3	0.55924	2.07491

## Sheet: Fig. 4
Fig. 4d. ROS levels in livers of D21 AAV-GFP and AAV-Cre mice
ROS (AU)	GFP	Cre
1	1.11538	1.02071
2	1.05502	1.51224
3	1.05619	1.50447
4	0.956002	1.66234
5	1.0385	1.37037
6	0.778905	1.20596
Fig. 4e. GSH and GSSG levels as well as GSSG/GSH rations in livers of D21 AAV-GFP and AAV-Cre mice
GSH (nmol/mg liver)	GFP	Cre		GSSG (nmol/mg liver)	GFP	Cre		GSSG/GSH	GFP	Cre
1	7.49853	7.43828		1	0.412231	0.608916		1	0.0549748	0.0818625
2	7.37753	5.0805		2	0.377204	0.88643		2	0.0511288	0.174477
3	8.32642	7.60875		3	0.331401	0.722077		3	0.0398011	0.0949008
4	9.80242	5.94366		4	0.458034	0.746326		4	0.0467266	0.125567
5	8.20885	7.71261		5	0.49306	0.581973		5	0.0600645	0.0754573
6	7.7605	6.06593		6	0.462371	0.907732		6	0.0595801	0.149644
7	7.61204	6.39236		7	0.759278	0.63866		7	0.099747	0.0999098
8		6.80609		8		0.637113		8		0.0936093
Fig. 4g. % of MitoSOX-positive cells in isolated D12 primary hepatocytes from AAV-GFP and AAV-Cre injected mice
image # (MitoSOX%)	AAV-GFP	AAV-Cre
1	4.80769	49.5868
2	18.4713	69.1057
3	10.8108	58.6957
4	13.5747	43.75
5	10.1124	59.6026
6	5.02793	28.125
7	4.8951	61.8321
8	7.25806	65.625
9	2.43902	72.3404
10	5.7971	24.3902
Fig. 4h. GSH levels in cultured primary hepatocytes isolated from D12 AAV-GFP and AAV-Cre mice
GSH (nmol/mg prot)	AAV-GFP	AAV-Cre
1	0.189666	0.102533
2	0.282418	0.1201
3	0.176107	0.0930138
4	0.192335	0.0390968
5	0.125814	0.112506
6	0.145231	0.126777
Fig. 4i. Time course of Seahorse Mitostress Test kit in primary hepatocytes isolated from D12 AAV-GFP and AAV-Cre injected male mice.
Drug injection	Time (mins)	AAV-GFP												AAV-Cre
Basal	0	116.438	122.744	119.403	134.509	87.9321	103.245	100.431	100.808	112.749	130.931	107.081	112.994	106.909	93.053	80.906	82.2045	70.9836	93.2347	102.946	93.2532	92.2892	92.0489	120.152	112.735
	10	115.764	122.413	119.131	133.846	88.6238	102.893	99.0111	100.016	112.844	131.984	108.049	114.715	103.668	93.4518	76.6208	81.3708	70.4183	94.3138	102.49	91.8419	90.4748	88.1829	118.763	111.819
	20	116.853	123.231	120.19	135.507	90.1272	103.807	101.499	101.358	115.142	134.13	109.889	116.732	104.041	93.812	82.0954	82.4298	70.7582	96.0066	103.154	92.2234	90.4548	87.8976	118.701	112.065
Oligomycin	30	65.2533	67.7511	65.6773	75.0313	52.8803	60.0472	57.1238	58.8668	62.2737	68.9428	59.0828	63.8503	59.093	56.1716	48.5354	53.6761	45.2893	58.3076	64.0932	59.9479	56.3562	50.9272	69.6624	66.0181
	40	60.5095	62.7314	61.1689	69.9343	49.4796	55.5448	53.6225	56.1243	59.0355	64.6963	55.8571	60.0561	57.9438	55.4222	44.749	52.3061	44.213	56.3764	62.2952	58.0712	55.0626	48.9579	66.5753	64.0258
	50	57.4689	59.6731	58.4509	66.2669	47.4811	54.0351	52.064	53.7871	57.6226	62.7687	54.2391	58.656	57.2572	54.3035	45.0052	50.7426	43.2768	55.0537	60.5006	55.7642	53.6116	50.1034	65.0357	62.871
FCCP	60	215.002	214.533	212.392	204.922	198.155	213.06	208.409	191.012	200.834	202.925	214.083	199.121	255.517	222.074	193.024	202.368	147.058	208.112	234.497	210.574	200.674	197.174	264.387	276.862
	70	203.58	211.587	200.788	187.647	176.811	188.192	186.707	169.696	177.361	195.289	193.544	177.038	234.584	202.401	178.338	199.746	142.574	201.133	230.62	205.233	197.19	190.454	251.235	258.712
	80	196.256	202.706	189.269	189.614	157.73	170.629	171.838	152.832	171.912	198.808	176.328	179.781	217.124	188.697	177.04	195.783	138.479	196.31	227.405	203.309	194.325	181.808	241.891	251.965
Rot/AA	90	46.8451	49.8078	43.8732	63.538	44.4317	45.8705	44.9387	44.022	55.394	54.7246	45.9573	57.8706	55.4985	43.9422	46.4987	49.7548	39.9268	53.1571	62.2638	55.299	54.9472	52.9639	63.3618	59.2526
	100	46.0233	46.3391	39.7882	58.8975	37.6301	39.961	38.1325	40.3878	53.3495	50.1443	41.1487	51.4033	46.4691	39.3661	40.0748	44.0398	35.1974	48.8711	62.4706	50.199	49.5768	44.0954	54.4639	51.9264
	110	39.3562	39.0925	32.9904	50.6919	31.5811	33.1219	31.5156	35.3719	46.0148	43.8885	34.3321	43.8616	36.0135	33.0894	30.5443	35.276	30.0067	39.798	55.2223	40.9155	40.9738	36.1797	42.7262	40.544
	Data were normalized to protein levels
Fig. 4j. Mitochondrial respiration based on Seahorse Mitostress Test kit in primary hepatocytes isolated from D12 AAV-GFP and AAV-Cre injected male mice.
	OCR (pmol	AAV-GFP												AAV-Cre
	Basal Mito.	72.28	77.72	80.69	76.91	51.01	63.66	62.12	60.8	61.99	82.76	67.86	63.77	58.88	54.64	40.83	38.98	35.68	47.24	42.88	43.64	42.57	44.96	65.69	61.63
	Max. Mito.	160.87	164.53	161.93	136.35	139.68	150.98	150.79	131.25	131.78	149.42	154.17	134.27	189.75	165.59	143.76	156.28	107.66	154.58	170.86	157.57	148.9	145.4	198.99	211.94
	Coupled	55.27	59.41	57.81	64.21	38.95	46.77	46.04	44.47	53.93	66.88	51.95	53.96	46.77	38.14	33.78	29.76	26.46	37.94	40.57	34.51	36.06	39.38	52.11	47.9
	Uncoupled	17	18.31	22.88	12.7	12.07	16.89	16.07	16.33	8.06	15.88	15.91	9.81	12.1	16.5	7.06	9.22	9.22	9.3	2.31	9.12	6.51	5.58	13.57	13.73
Fig. 4k. ATP levels in primary hepatocytes isolated from D12 AAV-GFP and AAV-Cre injected mice
replicates	AAV-GFP	AAV-Cre
1	78.401	48.5941
2	53.1817	55.9993
3	66.7134	42.5765
4	57.5786	59.7508
5	58.934	45.2797
6	60.9308	35.569
Fig. 4l. MTT assay (AU) in primary hepatocytes isolated from D12 AAV-GFP and AAV-Cre injected mice
replicates	AAV-GFP	AAV-Cre
1	0.997893	0.846246
2	0.929291	0.839025
3	0.976229	0.84083
4	1.12968	0.873326
5	0.988867	0.718068
6	0.978035	0.911238

## Sheet: Fig. 5
						Fig. 5a. Gene expression in isolated Nae1f/f primary hepatocytes 48h after pAd-GFP and pAD-Cre infection																					Fig. 5d. Gene expression in HepG2 cells treated with indicated doses of MLN for 48 h
							pAd-GFP						pAd-Cre															Veh			MLN0.2			MLN2.0
						C/ebpa	1.38223	0.821879	1.05848	1.36793	0.607939	0.761543	0.521955	0.457549	0.391477												C/EBPA	0.979373	1.17685	0.843775	0.256127	0.290162	0.243152	0.163791	0.133965	0.086866
						Hnf4a	1.35822	0.841895	1.27166	0.937385	0.943905	0.646944	0.589153	0.609929	1.08803	0.859586	0.536523	0.748313									HNF4A	0.806096	1.37938	0.814521	0.734088	0.843245	0.746919	0.288976	0.284998	0.251884
						Krt19	0.897657	1.11283	1.07121	0.932539	1.05646	0.929312	4.7558	6.40717	4.27133	3.398	4.42196	3.37453									KRT19	1.03534	1.19343	0.771164	40.9307	42.0814	39.9496	64.0049	53.4497	52.5315
						Opn	0.83289	0.272171	0.57484	1.76726	1.93924	0.613655	4.64935	5.47335	5.57135	6.48886	9.36837	16.7364									OPN	1.10208	1.29704	0.600911	6.47654	14.9827	10.0577	22.6309	18.382	17.5722
						Pkm	1.17647	1.19289	0.900913	0.985864	0.517439	1.22643	1.44339	1.07137	0.754954	1.16027		0.266916									PKM	1.05126	0.950739	0.998007	3.64804	4.10426	3.34527	4.06181	3.76362	4.88532
							Fig. 5b. Gene expression in Vector and NAE1 KO1, NAE1 KO2 HepG2 cells
								V				KO1				KO2
							C/EBPA	0.619942	1.31513	0.989798	1.07565	1.78411	0.72709	0.849806	1.05351	0.624254	0.51413	0.683117	0.18495
							HNF4A	0.63725	1.55286	0.719432	1.09045	1.45895	0.999952	0.859702	0.873731	0.852594	1.10952	1.20575	0.942739
							KRT19	0.636605	1.73324	0.675239	0.954933	8.95983	9.56968	5.18186	4.41824	9.17985	10.1153	7.45636	9.80468
							OPN	0.524158	1.45707	1.09663	0.922149	3.71425	3.15595	3.18893	3.10173	5.61028	5.09144	4.22243	3.95334
							PKM	0.631183	1.85463	0.586877	0.927314	4.00313	3.37791	2.25188	1.81646	4.36545	4.42639	3.67089	4.17313
							Fig. 5c. Quantification of % of CK19+ cells in V, NAE1-KO1, NAE1-KO2 hepG2 cells after CK19 immunofluorescent staining
							% of CK19+ cells	V	KO1	KO2
							1	6.25	17.2414	16.4557
							2	4.65116	15.2542	8
							3	2.38095	14.2857	33.3333
							4	2.38095	13.6986	15.3846
							5	1.6129	21.4286	23.8095

## Sheet: Fig. 6
Fig. 6e. Gene expression in HepG2 cells treated with 1.0 uM MLN with or without 5 uM B022 for 48 hours																Fig. 6h. Western blot quantification in livers of D24 AAV-Cre (+Veh) and AAV-Cre (+B022) mice
Repeats	Veh	MLN+Veh	MLN+B022																cl-CAsp3	p-p100	p52	MLKL	p-RIPK3	RIPK3	GAPDH							Fig. 6i. Gene expression in livers from AAV-GFP, AAV-Cre (+Veh), AAV-Cre (+B022) mice at D24 post virus injection
1	1.03134	27.752	18.5651														GFP-1			114147	3161206	1.46805e+06		4.58412e+06	42546149								CK19	Pkm2	Ccl2	Lgals3
2	0.90095	28.4335	18.0574														GFP-2			83780.5	3747481	2.19362e+06		6.29427e+06	4.01478e+07							GFP	1.18631	0.77451	1.87606	0.772906
3	1.06771	29.641	17.3218														GFP-3			499958	2.77584e+06	1.83997e+06		4.04415e+06	30803020							GFP	1.64888	1.37207	1.41687	2.20896
																	Cre+Veh-1		1.02448e+07	14437130	24602729	34734586	2.05526e+07	2.7263e+07	39944073							GFP	1.03275	0.91469	1.28139	1.80046
																	Cre+Veh-2		8.9861e+06	26593409	2.53585e+07	39566203	1.82923e+07	23752280	40207209							GFP	0.0872612	0.720143	0.629687	0.128814
Fig. 6f qRT-PCR analysis of Krt19 gene expression in primary hepatocytes																	Cre+Veh-3		61176154	1.39031e+07	22475419	3.8131e+07	25791563	28948544	3.40038e+07							GFP	1.04716	1.54902	0.437607	0.60641
treated with 2.0 uM MLN with or without 5.0 uM B022 for 48 h																	Cre+B022-1		1.03193e+07	9.97785e+06	1.38038e+07	3.49472e+07	18304972	1.21295e+07	3.44774e+07							GFP	0.997566	0.669593	0.357919	0.482421
Repeats	Veh	MLN+Veh	MLN+B022														Cre+B022-2		27337066	868558	9.19943e+06	3.65286e+07	13183229	1.22327e+07	37017162							Cre+Veh	15.3109	15.9044	43.043	5.34565
1	0.651925	10.5398	4.06366														Cre+B022-3		6.48546e+06	9.06505e+06	8.4136e+06	3.68569e+07	21181799	1.43028e+07	38257065							Cre+Veh	7.52392	16.6374	121.323	3.51461
2	1.19979	8.07117	7.45278																													Cre+Veh	34.4513	25.1303	133.224	6.31317
3	1.16698	7.14918	5.4937														normalized fold change with Cre+Veh set as 1															Cre+Veh	33.1626	27.7873	220.205	7.6389
4	0.981308	7.74239	4.55603																cl-CAsp3	p-p100	p52	MLKL	p-RIPK3	RIPK3								Cre+Veh	15.1525	17.4645	205.459	6.33509
																	Cre+Veh-1		0.337609	0.757346	0.96865	0.876884	0.893303	0.963748								Cre+Veh	8.20489	13.1898	246.887	6.4013
																	Cre+Veh-2		0.294192	1.38591	0.99187	0.992322	0.789856	0.83415								Cre+B022	3.25236	10.9008	78.3959	2.91473
																	Cre+Veh-3		2.3682	0.856738	1.03948	1.13079	1.31684	1.2021								Cre+B022	2.21374	12.3922	60.4515	2.86466
																	Cre+B022-1		0.393984	0.606413	0.629652	1.02214	0.921763	0.496766								Cre+B022	5.72186	9.99603	73.3999	2.88459
																	Cre+B022-2		0.972103	0.0491656	0.390835	0.995089	0.618305	0.466619								Cre+B022	3.68454	11.1298	102.729	2.25537
																	Cre+B022-3		0.223148	0.496506	0.345864	0.971492	0.961248	0.527901								Cre+B022	26.1092	10.7135	230.354	7.82649
																																Cre+B022	21.8792	7.44543	202.63	7.12734

## Sheet: Fig. 8
Fig. 8a. Gene expression in HepG2 cells treated with 1.0 uM MLN with or without 10 mM NAC for 48 h
	Veh			MLN			MLN+NAC
KRT19	1.33572	0.915493	0.748784	16.7098	19.6658	15.6992	13.8524	13.1557	12.6198
C/EBPA	1.18221	0.937236	0.880554	0.276717	0.264526	0.251126	0.181934	0.20117	0.192307
HNF4A	1.19706	0.982479	0.820457	0.352208	0.371002	0.310895	0.329762	0.316329	0.284106
GCLC	1.2092	1.04903	0.741775	1.78887	1.85839	1.97117	0.92598	1.2432	1.12043
PCK1	1.25955	1.01953	0.720918	0.085254	0.078178	0.065512	0.625859	0.632401	0.682504
											Cl-CASP3	GAPDH	1.33207	Cl-CASP3/GAPDH
										MLN-TNFa-1	35365846	24250458	1.45836	1.0948
										MLN-TNFa-2	2.8313e+07	26691464	1.06075	0.796316
										MLN-TNFa-3	3.62111e+07	2.65063e+07	1.36613	1.02557
										MLN-T-1	46262501	30738818	1.50502	1.12983
										MLN-T-2	46185049	36363003	1.27011	0.953484
										MLN-NAC-TNFa-1	1.89746e+07	2.1758e+07	0.872074	0.654674
										MLN-NAC-TNFa-2	1.71036e+07	2.49936e+07	0.684321	0.513726
										MLN-NAC-TNFa-3	2.14711e+07	2.47729e+07	0.866717	0.650652
										MLN-NAC-T-1	2.3625e+07	35720267	0.661389	0.496511
										MLN-NAC-T-2	2.54375e+07	38955569	0.652988	0.490204
													C/EBPa/Gapdh
											C/EBPa	GAPDH	0.467801
										V-1	14322113	36620959	0.391091	0.836019
										V-2	18098958	3.54983e+07	0.509854	1.0899
										V-3	14686567	29229481	0.502457	1.07408
										MLN-1	5640627	24250458	0.232599	0.497217
										MLN-2	3.72527e+06	26691464	0.139568	0.298349
										MLN-3	7.07186e+06	2.65063e+07	0.266799	0.570326
										MLN-NAC-1	8.73934e+06	2.1758e+07	0.40166	0.858614
										MLN-NAC-2	12082074	2.49936e+07	0.483407	1.03336
										MLN-NAC-3	1.25388e+07	2.27729e+07	0.550603	1.177
											C/EBPa	GAPDH	C/EBPa/Gapdh	1.05593
										V-V-1	38115171	3.47274e+07	1.09755	1.03942
										V-V-2	3.56353e+07	35132577	1.01431	0.960583
										MLN-V-1	2.86319e+07	34257755	0.835778	0.791508
										MLN-V-2	2.79575e+07	31064704	0.899978	0.852308
										MLN-NAC-1	3.83091e+07	32696090	1.17167	1.10961
										MLN-NAC-2	35970236	31196035	1.15304	1.09196
Fig. 8c. Survival curve in AAV-GFP or AAV-Cre animals treated with NAC or control H2O
0 live, 1 dead
Days of survival	GFP+NAC	Cre+H2O	Cre+NAC
60
35	0
35	0
35	0
35	0
35	0		0
35			0
35			0
32			1															Fig. 8g. Gene expression in livers from AAV-GFP (+NAC), AAV-Cre (+H2O), AAV-Cre (+NAC) mice at D24 post virus injection
32			1																GFP+NAC					Cre+H2O							Cre+NAC
31			1															Itgax	1.33781	0.584338	0.76837	1.17273	1.13672	2.22665	0.702161	5.38846	4.69093	3.44588	8.6032	5.35124	2.84785	1.89852	2.72239	1.32857	1.8466
30			1															Adgre1	0.476185	1.00319	1.70479	0.510362	1.30549	2.06279	1.63534	2.12814	5.53888	2.87706	2.50462	2.5484	1.60169	1.04579	1.43853	1.52583	1.96509
30		1	1															Lgals3	0.930277	0.269944	1.2708	0.892382	1.63664	3.58192	6.47883	8.6682	15.9527	4.99586	4.0579	2.72401	2.55927	2.1897	2.82986	2.03599	2.64036
28		1	1															Cd68	0.818241	0.541712	1.44453	0.673896	1.52161	1.36188	2.51507	3.68228	5.03014	3.44761	3.61902	2.60376	1.67087	1.23593	2.93956	2.34664	1.86038
28		1																Ccl2	1.64469	0.555868	1.2904	0.618916	0.890579	58.1947	110.493	30.8632	36.4492	30.9703	8.77145	6.76371	4.46239	3.12275	3.489	3.54999	4.63579
27		1																Ccn2	0.995946	1.74006	0.897597	0.560249	0.806161	19.2814	23.6561	10.1552	16.7274	19.6866	2.2025	3.42034	1.13614	0.999404	1.2738	2.99829	10.4045
27		1																Acta2	0.959841	1.47005	0.940087	0.66015	0.969872	1.60867	1.45485	2.79116	1.75426	1.41017	1.17761	1.73011	1.07988	0.639877	1.06133	1.59203	0.963173
25		1																Col1a2	0.922153	1.12356	1.26846	0.974732	0.711077	2.92427	2.23935	7.74399	8.65226	5.49484	3.09101	3.56296	0.643083	0.56178	1.77532	1.33152	2.05349
25		1																Col4a1	1.40427	1.03155	0.763033	0.858457	0.942665	4.33135	5.38825	6.67986	7.41176	6.47472	2.62955	3.05213	1.56897	2.30508	1.78363	1.6243	3.06273
22		1
22		1
Fig. 8d Plasma ALT and Bilirubin levels in D24 AAV-GFP (+NAC), AAV-Cre (+H2O) and AAV-Cre (+NAC)
plasma ALT (U/L)
	Mouse#	GFP+NAC	Cre+H2O	Cre+NAC
	1	2.55474	188.2	123.65
	2	9.45255	190.754	164.355
	3	15.073	131.144	85.3285
	4	22.9927	151.582	136.04
	5	33.2117	141.022	102.701
	6	20.6934	140	109.343
	7	15.073		167.336
plasma Bilirubin (mg/dL)
	Mouse#	GFP+NAC	Cre+H2O	Cre+NAC
	1	0.0442478	0.365044	0.165929
	2	0.0110619	0.586283	0.199115
	3	0.0553097	1.88053	0.0774336
	4	0.0553097	0.641593	0.0553097
	5	0.0442478	0.530973	0.0774336
	6	0.0331858	1.06195	0.0553097
	7	0.0774336		0.110619

## Sheet: Fig S1
Fig. S1b Distribution of NAE1 expression (RPKM) in Ctrl (n = 27) and ALF (n = 34) groups combined from two GSE datasets.
Ctrl	9.71	9.41	9.46	9.41	9.53	7.9	9.65	9.79	9.29	8.89	9.3	9.32	8.93	8.64	8.77	8.15	8.96	9.56	9.43	9.24	9.6	8.73	7.97	8.64	9.78	8.2	9.76
ALF	8.18	8.56	7.71	8.25	8.74	8.9	8.88	8.81	8.24	8.16	7.96	8.4	8.23	8.37	7.76	8.54	8.87	8.31	8.21	8.01	8.47	8.16	8.38	7.73	8.55	8.88	8.22	8.63	7.74	8.28	8.8	8.92	8.95	8.9
Fig. S1c. Plasma TG levels in P7, P10 and P14 male WT and LKO mice
	WT												LKO
mouse #	1	2	3	4	5	6	7	8	9	10	11	12	1	2	3	4	5	6	7	8	9	10
P7	143.427	298.795	143.337	145.579	67.209	36.722	36.722						197.407	158.94	171.672	134.729	93.482
P10	117.069	107.145	89.5878	94.9313	130.809	79.6641	109.435	110.962	158.29	21.6488			139.206	139.97	126.992	192.641	258.29
P14	78.202	43.059	55.615	55.097	80.273	66.682	60.21	91.988	49.143	40.535	55.744	69.336	215.245	108.491	131.014	126.613	110.433	386.858	86.875	215.89	94.512	116.387
Fig. S1d. Plasma cholesterol levels in P7, P10 and P14 male WT and LKO mice
	WT												LKO
mouse #	1	2	3	4	5	6	7	8	9	10			1	2	3	4	5	6	7	8	9	10
P7	76.447	77.054	69.055	72.903	60.348	55.386	106.823	96.9					89.205	145.502	108.747	69.967	75.941
P10	83.593	59.675	70.547	87.072	60.11	72.866	75.91	92.436	83.303	59.82			142.881	225.798	176.657	185.354	279.288
P14	84.118	87.505	125.533	87.659	106.134	90.277	115.833	149.396	110.445	93.971	105.518	121.684	606.769	774.462	754.462	754.462	934.462	572.923	846.769	834.462	922.154	805.231
Fig. S1e. Plasma glucose levels in P7, P10 and P14 male WT and LKO mice
	WT												LKO
mouse #	1	2	3	4	5	6	7	8	9	10			1	2	3	4	5	6	7	8	9	10
P7	139.848	185.734	140.638	152.194	141.991	111.381	127.785	146.387					71.527	93.568	139.228	161.777	122.486
P10	213.99	141.283	134.415	99.963	142.759	116.423	151.613	148.945	177.778	89.803			148.718	130.669	152.805	140.999	169.548
P14	165.511	156.125	196.685	150.777	180.814	211.078	196.06	197.596	137.978	163.293	177.401	136.271	145.942	125.463	142.472	135.532	84.845	145.316	140.538	122.163	70.737	140.822
Fig. S1f. Plasma TG levels in P7, P10 and P14 female WT and LKO mice
	WT															LKO
Mouse#	1	2	3	4	5	6	7	8	9	10	11	12	13	14	15	1	2	3	4	5	6	7	8	9	10
P7	100.655	176.515	163.064	183.957	105.497	141.813	209.509	129.977	64.878	72.769	63.353					148.09	357.723	148.807	139.392	288.973	141.275	225.58	247.009	72.41	233.616
P10	104.092	110.962	95.6947	34.626	113.252	97.2214	78.9008	79.6641	117.832	190.351	82.7176	91.8779	145.313	152.947	153.71	88.0611	159.817	207.145	348.366	187.298	192.641	114.779	152.947	204.092	185.771
P14	27.138	70.112	57.686	44.418	118.07	73.284	54.385	58.269	54.774							77.296	83.574	111.015	105.19	115.351	180.007	79.497	82.474
Fig. S1g. Plasma cholesterol levels in P7, P10 and P14 female WT and LKO mice
	WT															LKO
Mouse#	1	2	3	4	5	6	7	8	9	10	11	12	13	14	15	1	2	3	4	5	6	7	8	9	10
P7	72.194	68.853	85.256	59.335	93.964	73.106	69.764	96.293	43.033	93.863	105.406					115.126	107.735	85.054	116.746	141.452	108.241	132.137	78.067	100.242	109.253
P10	91.421	117.514	119.978	66.198	93.595	83.013	72.866	79.969	62.284	74.751	79.824	74.026	79.534	85.478	81.709	66.923	190.428	224.928	226.958	206.663	184.34	189.993	175.062	309.439	210.722
P14	92.74	112.446	94.741	105.364	143.854	71.34	88.275	99.514	111.523							842.154	596	1029.85	1063.69	879.077	882.154	963.692	560.615
Fig. S1h. Fibrosis scores in P14 female WT and LKO mice baed on sirius-red staining
mouse#	WT	LKO
1	0	2
2	0	2
3	0	2
4	0	3
5	0	2
Fig. S1i. Survival curve in female WT and LKO mice
	Days of survival	WT	LKO
	60	0
	60	0
	60	0
	60	0
	60	0
	60	0
	60	0
	16		1
	17		1
	19		1
	20		1
	23		1
	24		1
	60		1
	60		0

## Sheet: Fig. S2
Fig. S2b. Plasma triglyceride levels (mg/dL) in D21 and D24 male mice post AAV-TBG-GFP or AAV-TBG-Cre injection
	AAV-GFP					AAV-Cre
mouse#	1	2	3	4	5	1	2	3	4	5	6	7	8	9
D21	55.124	22.278	35.578	33.697	75.812	25.099	35.645	64.192	28.323	27.652
D24	38.2067	164.873	88.8733	26.443	181.54	631.54	428.207	361.54	114.207	16.434	340.82	499.731	622.55	121.242
Fig. S2c. Plasma cholesterol levels (mg/dL) in D21 and D24 male mice post AAV-TBG-GFP or AAV-TBG-Cre injection
	AAV-GFP					AAV-Cre
mouse#	1	2	3	4	5	1	2	3	4	5
D21	82.657	104.363	256.037	87.079	80.379	232.589	178.994	85.471	222.272	221.334
D24	73.01	567.552	108.808	124.057	190.786	888.392	1559.72	961.119	1563.08	356.394
Fig. S2d. Plasma glucose levels (mg/dL) in D21 and D24 male mice post AAV-TBG-GFP or AAV-TBG-Cre injection
	AAV-GFP					AAV-Cre
mouse#	1	2	3	4	5	1	2	3	4	5
D21	152.014	141.38	161.325	179.419	97.363	117.149	148.575	141.645	126.937	148.681
D24	176.033	132.069	171.695	148.152	125.138	94.188	69.587	109.901	86.094	65.513
Fig. S2f. Liver TG contents (ug/mg liver) in D24 male AAV-GFP or AAV-Cre-injected mice
Mouse#	AAV-GFP	AAV-Cre
1	1.21162	2.00488
2	1.36144	3.0296
3	1.15172	5.5128
4	1.17316	4.0996
5	0.98012	4.51428

## Sheet: Fig. S3
Fig. S3b % of EBD+ cells in P14 livers of WT and LKO mice
mouse#	GFP	Cre
1	0.543667	6.80467
2	0.853	3.731
3	1.28567	3.48933
Fig. S3c % of TUNEL+ cells in P14 livers of WT and LKO mice
mouse#	WT	LKO
1	0.236793	2.51878
2	0.294487	3.27112
3	0.23267	3.02737
Fig. S3f Gene expression in P14 livers of male WT and LKO mice
	WT						LKO
mouse#1	1	2	3	4	5	6	1	2	3	4	5	6
C/ebpa	1.01805	0.768865	0.719867	1.54307	1.09111	0.859042	0.399371	0.04361	0.287334	0.070599	0.491683	0.122496
Alb	1.48687	0.777693	0.85398	0.791287	0.791287	1.29889	0.149921	0.000416	0.078415	0.147857	0.093252
Hnf4a	1.16545	0.850206	0.763597	1.69453	0.727432	0.798787	0.796024	0.292373	0.313358	0.283394	0.824096	0.276602
Esrp2	0.834989	0.560517	0.641637	1.04959	0.624091	2.28918	0.153875	0.194094	0.199551	0.711941	0.068149
	WT						LKO
mouse#1	1	2	3	4	5	6	1	2	3	4	5	6
Cd34	0.969473	0.742402	1.28812				3.29499	4.56392	5.71706
Sox9	0.85092	1.34919	0.862799	0.8688	0.783006	1.28529	1.78645	0.112041	2.38187	3.80289	2.6246
Krt19	0.478897	0.842523	1.10787	1.22077	1.10787	1.24211	2.3259	7.79629	2.30184	4.43148	10.2162
Opn	1.30564	1.06419	1.03869	1.03869	0.962435	0.590398	2.15063	7.67284	4.34622	3.56712	2.41122
Pkm	0.543408	0.704713	1.12514	1.6134	1.18108	0.832261	3.48246	3.37552	1.4291	1.24842	3.64295

[truncated: 5 more sheets: Fig. S5, Fig. S6, Fig. S7, Fig. S8, Fig S11]
